# Supplementary material for: Independent component analysis algorithms for non-invasive fetal electrocardiography
Source: PLoS One. 2023 Jun 6;18(6):e0286858. doi: 10.1371/journal.pone.0286858 (PMC10243647; doi:10.1371/journal.pone.0286858)
Supplement: S1 File — (ZIP) [file pone.0286858.s001.zip]

Archive with 204 entries (179 files):
- dataset/
- dataset/labour_dataset/
- dataset/labour_dataset/r1/
- dataset/labour_dataset/r1/aECG_1.mat
- dataset/labour_dataset/r1/aECG_2.mat
- dataset/labour_dataset/r1/aECG_3.mat
- dataset/labour_dataset/r1/aECG_4.mat
- dataset/labour_dataset/r1/fECG.mat
- dataset/labour_dataset/r1/fECG_annotation.mat
- dataset/labour_dataset/r1/fECG_annotation_scalp.mat
- dataset/labour_dataset/r1/fECG_filt.mat
- dataset/labour_dataset/r1/mECG_annotation.mat
- dataset/labour_dataset/r10/
- dataset/labour_dataset/r10/aECG_1.mat
- dataset/labour_dataset/r10/aECG_2.mat
- dataset/labour_dataset/r10/aECG_3.mat
- dataset/labour_dataset/r10/aECG_4.mat
- dataset/labour_dataset/r10/fECG.mat
- dataset/labour_dataset/r10/fECG_annotation.mat
- dataset/labour_dataset/r10/fECG_annotation_scalp.mat
- dataset/labour_dataset/r10/fECG_filt.mat
- dataset/labour_dataset/r10/mECG_annotation.mat
- dataset/labour_dataset/r11/
- dataset/labour_dataset/r11/aECG_1.mat
- dataset/labour_dataset/r11/aECG_2.mat
- dataset/labour_dataset/r11/aECG_3.mat
- dataset/labour_dataset/r11/aECG_4.mat
- dataset/labour_dataset/r11/fECG.mat
- dataset/labour_dataset/r11/fECG_annotation.mat
- dataset/labour_dataset/r11/fECG_annotation_scalp.mat
- dataset/labour_dataset/r11/fECG_filt.mat
- dataset/labour_dataset/r11/mECG_annotation.mat
- dataset/labour_dataset/r12/
- dataset/labour_dataset/r12/aECG_1.mat
- dataset/labour_dataset/r12/aECG_2.mat
- dataset/labour_dataset/r12/aECG_3.mat
- dataset/labour_dataset/r12/aECG_4.mat
- dataset/labour_dataset/r12/fECG.mat
- dataset/labour_dataset/r12/fECG_annotation.mat
- dataset/labour_dataset/r12/fECG_annotation_scalp.mat
- dataset/labour_dataset/r12/fECG_filt.mat
- dataset/labour_dataset/r12/mECG_annotation.mat
- dataset/labour_dataset/r2/
- dataset/labour_dataset/r2/aECG_1.mat
- dataset/labour_dataset/r2/aECG_2.mat
- dataset/labour_dataset/r2/aECG_3.mat
- dataset/labour_dataset/r2/aECG_4.mat
- dataset/labour_dataset/r2/fECG.mat
- dataset/labour_dataset/r2/fECG_annotation.mat
- dataset/labour_dataset/r2/fECG_annotation_scalp.mat
- dataset/labour_dataset/r2/fECG_filt.mat
- dataset/labour_dataset/r2/mECG_annotation.mat
- dataset/labour_dataset/r3/
- dataset/labour_dataset/r3/aECG_1.mat
- dataset/labour_dataset/r3/aECG_2.mat
- dataset/labour_dataset/r3/aECG_3.mat
- dataset/labour_dataset/r3/aECG_4.mat
- dataset/labour_dataset/r3/fECG.mat
- dataset/labour_dataset/r3/fECG_annotation.mat
- dataset/labour_dataset/r3/fECG_annotation_scalp.mat
- dataset/labour_dataset/r3/fECG_filt.mat
- dataset/labour_dataset/r3/mECG_annotation.mat
- dataset/labour_dataset/r4/
- dataset/labour_dataset/r4/aECG_1.mat
- dataset/labour_dataset/r4/aECG_2.mat
- dataset/labour_dataset/r4/aECG_3.mat
- dataset/labour_dataset/r4/aECG_4.mat
- dataset/labour_dataset/r4/fECG.mat
- dataset/labour_dataset/r4/fECG_annotation.mat
- dataset/labour_dataset/r4/fECG_annotation_scalp.mat
- dataset/labour_dataset/r4/fECG_filt.mat
- dataset/labour_dataset/r4/mECG_annotation.mat
- dataset/labour_dataset/r5/
- dataset/labour_dataset/r5/aECG_1.mat
- dataset/labour_dataset/r5/aECG_2.mat
- dataset/labour_dataset/r5/aECG_3.mat
- dataset/labour_dataset/r5/aECG_4.mat
- dataset/labour_dataset/r5/fECG.mat
- dataset/labour_dataset/r5/fECG_annotation.mat
- dataset/labour_dataset/r5/fECG_annotation_scalp.mat
- dataset/labour_dataset/r5/fECG_filt.mat
- dataset/labour_dataset/r5/mECG_annotation.mat
- dataset/labour_dataset/r6/
- dataset/labour_dataset/r6/aECG_1.mat
- dataset/labour_dataset/r6/aECG_2.mat
- dataset/labour_dataset/r6/aECG_3.mat
- dataset/labour_dataset/r6/aECG_4.mat
- dataset/labour_dataset/r6/fECG.mat
- dataset/labour_dataset/r6/fECG_annotation.mat
- dataset/labour_dataset/r6/fECG_annotation_scalp.mat
- dataset/labour_dataset/r6/fECG_filt.mat
- dataset/labour_dataset/r6/mECG_annotation.mat
- dataset/labour_dataset/r7/
- dataset/labour_dataset/r7/aECG_1.mat
- dataset/labour_dataset/r7/aECG_2.mat
- dataset/labour_dataset/r7/aECG_3.mat
- dataset/labour_dataset/r7/aECG_4.mat
- dataset/labour_dataset/r7/fECG.mat
- dataset/labour_dataset/r7/fECG_annotation.mat
- dataset/labour_dataset/r7/fECG_annotation_scalp.mat
- dataset/labour_dataset/r7/fECG_filt.mat
- dataset/labour_dataset/r7/mECG_annotation.mat
- dataset/labour_dataset/r8/
- dataset/labour_dataset/r8/aECG_1.mat
- dataset/labour_dataset/r8/aECG_2.mat
- dataset/labour_dataset/r8/aECG_3.mat
- dataset/labour_dataset/r8/aECG_4.mat
- dataset/labour_dataset/r8/fECG.mat
- dataset/labour_dataset/r8/fECG_annotation.mat
- dataset/labour_dataset/r8/fECG_annotation_scalp.mat
- dataset/labour_dataset/r8/fECG_filt.mat
- dataset/labour_dataset/r8/mECG_annotation.mat
- dataset/labour_dataset/r9/
- dataset/labour_dataset/r9/aECG_1.mat
- dataset/labour_dataset/r9/aECG_2.mat
- dataset/labour_dataset/r9/aECG_3.mat
- dataset/labour_dataset/r9/aECG_4.mat
- dataset/labour_dataset/r9/fECG.mat
- dataset/labour_dataset/r9/fECG_annotation.mat
- dataset/labour_dataset/r9/fECG_annotation_scalp.mat
- dataset/labour_dataset/r9/fECG_filt.mat
- dataset/labour_dataset/r9/mECG_annotation.mat
- dataset/pregnancy_dataset/
- dataset/pregnancy_dataset/r1/
- dataset/pregnancy_dataset/r1/aECG_1.mat
- dataset/pregnancy_dataset/r1/aECG_2.mat
- dataset/pregnancy_dataset/r1/aECG_3.mat
- dataset/pregnancy_dataset/r1/aECG_4.mat
- dataset/pregnancy_dataset/r1/fECG_annotation.mat
- dataset/pregnancy_dataset/r1/fECG_annotation_orig.mat
- dataset/pregnancy_dataset/r1/mECG_annotation.mat
- dataset/pregnancy_dataset/r10/
- dataset/pregnancy_dataset/r10/aECG_1.mat
- dataset/pregnancy_dataset/r10/aECG_2.mat
- dataset/pregnancy_dataset/r10/aECG_3.mat
- dataset/pregnancy_dataset/r10/aECG_4.mat
- dataset/pregnancy_dataset/r10/fECG_annotation.mat
- dataset/pregnancy_dataset/r10/fECG_annotation_orig.mat
- dataset/pregnancy_dataset/r10/mECG_annotation.mat
- dataset/pregnancy_dataset/r2/
- dataset/pregnancy_dataset/r2/aECG_1.mat
- dataset/pregnancy_dataset/r2/aECG_2.mat
- dataset/pregnancy_dataset/r2/aECG_3.mat
- dataset/pregnancy_dataset/r2/aECG_4.mat
- dataset/pregnancy_dataset/r2/fECG_annotation.mat
- dataset/pregnancy_dataset/r2/fECG_annotation_orig.mat
- dataset/pregnancy_dataset/r2/mECG_annotation.mat
- dataset/pregnancy_dataset/r3/
- dataset/pregnancy_dataset/r3/aECG_1.mat
- dataset/pregnancy_dataset/r3/aECG_2.mat
- dataset/pregnancy_dataset/r3/aECG_3.mat
- dataset/pregnancy_dataset/r3/aECG_4.mat
- dataset/pregnancy_dataset/r3/fECG_annotation.mat
- dataset/pregnancy_dataset/r3/fECG_annotation_orig.mat
- dataset/pregnancy_dataset/r3/mECG_annotation.mat
- dataset/pregnancy_dataset/r4/
- dataset/pregnancy_dataset/r4/aECG_1.mat
- dataset/pregnancy_dataset/r4/aECG_2.mat
- dataset/pregnancy_dataset/r4/aECG_3.mat
- dataset/pregnancy_dataset/r4/aECG_4.mat
- dataset/pregnancy_dataset/r4/fECG_annotation.mat
- dataset/pregnancy_dataset/r4/fECG_annotation_orig.mat
- dataset/pregnancy_dataset/r4/mECG_annotation.mat
- dataset/pregnancy_dataset/r5/
- dataset/pregnancy_dataset/r5/aECG_1.mat
- dataset/pregnancy_dataset/r5/aECG_2.mat
- dataset/pregnancy_dataset/r5/aECG_3.mat
- dataset/pregnancy_dataset/r5/aECG_4.mat
- dataset/pregnancy_dataset/r5/fECG_annotation.mat
- dataset/pregnancy_dataset/r5/fECG_annotation_orig.mat
- dataset/pregnancy_dataset/r5/mECG_annotation.mat
- dataset/pregnancy_dataset/r6/
- dataset/pregnancy_dataset/r6/aECG_1.mat
- dataset/pregnancy_dataset/r6/aECG_2.mat
- dataset/pregnancy_dataset/r6/aECG_3.mat
- dataset/pregnancy_dataset/r6/aECG_4.mat
- dataset/pregnancy_dataset/r6/fECG_annotation.mat
- dataset/pregnancy_dataset/r6/fECG_annotation_orig.mat
- dataset/pregnancy_dataset/r6/mECG_annotation.mat
- dataset/pregnancy_dataset/r7/
- dataset/pregnancy_dataset/r7/aECG_1.mat
- dataset/pregnancy_dataset/r7/aECG_2.mat
- dataset/pregnancy_dataset/r7/aECG_3.mat
- dataset/pregnancy_dataset/r7/aECG_4.mat
- dataset/pregnancy_dataset/r7/fECG_annotation.mat
- dataset/pregnancy_dataset/r7/fECG_annotation_orig.mat
- dataset/pregnancy_dataset/r7/mECG_annotation.mat
- dataset/pregnancy_dataset/r8/
- dataset/pregnancy_dataset/r8/aECG_1.mat
- dataset/pregnancy_dataset/r8/aECG_2.mat
- dataset/pregnancy_dataset/r8/aECG_3.mat
- dataset/pregnancy_dataset/r8/aECG_4.mat
- dataset/pregnancy_dataset/r8/fECG_annotation.mat
- dataset/pregnancy_dataset/r8/fECG_annotation_orig.mat
- dataset/pregnancy_dataset/r8/mECG_annotation.mat
- dataset/pregnancy_dataset/r9/
- dataset/pregnancy_dataset/r9/aECG_1.mat
- dataset/pregnancy_dataset/r9/aECG_2.mat
- dataset/pregnancy_dataset/r9/aECG_3.mat
- dataset/pregnancy_dataset/r9/aECG_4.mat
- dataset/pregnancy_dataset/r9/fECG_annotation.mat
- dataset/pregnancy_dataset/r9/fECG_annotation_orig.mat
- dataset/pregnancy_dataset/r9/mECG_annotation.mat
- dataset/readme.txt
