# Supplementary material for: Independent component analysis algorithms for non-invasive fetal electrocardiography
Source: PLoS One. 2023 Jun 6;18(6):e0286858. doi: 10.1371/journal.pone.0286858 (PMC10243647; doi:10.1371/journal.pone.0286858)
Supplement: S1 File — (ZIP) [file pone.0286858.s001.zip › dataset/readme.txt]

datasets are available for download at:

https://springernature.figshare.com/articles/dataset/Fetal_electrocardiograms_direct_and_abdominal_with_reference_heart_beats_annotations/10311029?backTo=%2Fcollections%2FFetal_electrocardiograms_direct_and_abdominal_with_reference_heart_beats_annotations%2F4740794&fbclid=IwAR0r8HmNRcra-5uqC598ivV_35114J-6mgOZn9vwQYqxVlVPoiO85kV6zUU
