# Supplementary material for: Independent component analysis algorithms for non-invasive fetal electrocardiography
Source: PLoS One. 2023 Jun 6;18(6):e0286858. doi: 10.1371/journal.pone.0286858 (PMC10243647; doi:10.1371/journal.pone.0286858)
Supplement: S2 File — (ZIP) [file pone.0286858.s002.zip]

Archive with 2 entries (2 files):
- labour_dataset_r1-r6.zip
- labour_dataset_r7-r12.zip
