# Supplementary material for: Independent component analysis algorithms for non-invasive fetal electrocardiography
Source: PLoS One. 2023 Jun 6;18(6):e0286858. doi: 10.1371/journal.pone.0286858 (PMC10243647; doi:10.1371/journal.pone.0286858)
Supplement: S3 File — (ZIP) [file pone.0286858.s003.zip]

Archive with 5 entries (5 files):
- pregnancy_dataset_r1-r2.zip
- pregnancy_dataset_r3-r4.zip
- pregnancy_dataset_r5-r6.zip
- pregnancy_dataset_r7-r8.zip
- pregnancy_dataset_r9-r10.zip
